# Supplementary material for: A Monitoring Method to Evaluate the Accumulation of Antimicrobial‐Resistance Genes in Gram‐Negative Bacteria Distributed in Environmental Water
Source: Environ Microbiol Rep. 2025 Dec 19;17(6):e70265. doi: 10.1111/1758-2229.70265 (PMC12717432; doi:10.1111/1758-2229.70265)
Supplement: Supplementary file 1 — Table S1: The summary of isolates information. Table S2: The summary of reference genome sequences used for drawing ORF tree. [file EMI4-17-e70265-s001.xlsx]

## Sheet: TableS1
Table S1. The summary of isolates information.
Sample_ID	PCR	HM_BC	Taxonomy	fimH type	ABS phenotype	Sampling location
P10-10-1	111	33	Escherichia coli	fimH40	CIP	P10
P10-10-1	111	37	Escherichia coli	fimH40	CIP	P10
P10-10-1	111	40	Escherichia coli	fimH40	CIP	P10
P10-10-10	138	33	Escherichia coli	fimH40	CIP	P10
P10-10-10	138	36	Escherichia coli	fimH40	CIP	P10
P10-10-10	138	37	Escherichia coli	fimH40	CIP	P10
P10-10-10	138	38	Escherichia coli	fimH34	CIP	P10
P10-10-10	138	39	Escherichia coli	fimH40	CIP	P10
P10-10-10	138	40	Escherichia coli	fimH40	CIP	P10
P10-10-11	139	33	Escherichia coli	fimH40	CIP	P10
P10-10-11	139	34	Escherichia coli	fimH40	CIP	P10
P10-10-11	139	35	Escherichia coli	fimH40	CIP	P10
P10-10-11	139	36	Escherichia coli	fimH40	CIP	P10
P10-10-11	139	37	Escherichia coli	fimH43	CIP	P10
P10-10-11	139	38	Escherichia coli	fimH40	CIP	P10
P10-10-11	139	39	Escherichia coli	fimH40	CIP	P10
P10-10-11	139	40	Escherichia coli	fimH34	CIP	P10
P10-10-2	112	33	Escherichia coli	fimH167	CIP	P10
P10-10-2	112	34	Escherichia coli	fimH167	CIP	P10
P10-10-2	112	36	Escherichia coli	fimH34	CIP	P10
P10-10-2	112	37	Escherichia coli	fimH34	CIP	P10
P10-10-2	112	38	Escherichia coli	fimH34	CIP	P10
P12-10-10	143	34	Escherichia coli	fimH34	CIP	P12
P12-10-10	143	35	Escherichia coli	fimH34	CIP	P12
P12-10-10	143	37	Escherichia coli	fimH167	CIP	P12
P12-10-10	143	38	Escherichia coli	fimH34	CIP	P12
P12-10-10	143	39	Escherichia coli	fimH34	CIP	P12
P12-10-11	144	33	Escherichia coli	fimH167	CIP	P12
P12-10-11	144	34	Escherichia coli	fimH34	CIP	P12
P12-10-11	144	36	Escherichia coli	fimH167	CIP	P12
P12-10-11	144	37	Escherichia coli	fimH167	CIP	P12
P12-10-11	144	38	Escherichia coli	fimH34	CIP	P12
P12-10-7	140	33	Escherichia coli	fimH34	CIP	P12
P12-10-7	140	35	Escherichia coli	fimH34	CIP	P12
P12-10-7	140	36	Escherichia coli	fimH34	CIP	P12
P12-10-7	140	37	Escherichia coli	N. D.	CIP	P12
P12-10-7	140	38	Escherichia coli	N. D.	CIP	P12
P12-10-7	140	40	Escherichia coli	N. D.	CIP	P12
P12-10-8	141	33	Escherichia coli	N. D.	CIP	P12
P12-10-8	141	34	Escherichia coli	N. D.	CIP	P12
P12-10-8	141	35	Escherichia coli	N. D.	CIP	P12
P12-10-8	141	36	Escherichia coli	N. D.	CIP	P12
P12-10-8	141	38	Escherichia coli	N. D.	CIP	P12
P12-10-8	141	39	Escherichia coli	N. D.	CIP	P12
P12-10-8	141	40	Escherichia coli	N. D.	CIP	P12
P12-10-9	142	33	Escherichia coli	N. D.	CIP	P12
P12-10-9	142	35	Escherichia coli	N. D.	CIP	P12
P12-10-9	142	36	Escherichia coli	N. D.	CIP	P12
P12-10-9	142	38	Escherichia coli	N. D.	CIP	P12
P7-11-1	90	33	Escherichia coli	fimH34	CIP	P7
P7-11-1	90	36	Escherichia coli	fimH65	CIP	P7
P7-11-1	90	37	Escherichia coli	fimH34	CIP	P7
P7-11-1	90	38	Escherichia coli	fimH34	CIP	P7
P7-11-1	90	39	Escherichia coli	fimH34	CIP	P7
P7-11-1	90	40	Escherichia coli	fimH34	CIP	P7
P7-1-1-1	7	26	Escherichia coli	N. D.	CTX	P7
P7-11-2	91	33	Escherichia coli	fimH34	CIP	P7
P7-11-2	91	34	Escherichia coli	fimH34	CIP	P7
P7-11-2	91	35	Escherichia coli	fimH65	CIP	P7
P7-11-2	91	36	Escherichia coli	fimH65	CIP	P7
P7-11-2	91	37	Escherichia coli	fimH65	CIP	P7
P7-11-2	91	38	Escherichia coli	fimH34	CIP	P7
P7-11-2	91	39	Escherichia coli	fimH65	CIP	P7
P7-11-2	91	40	Escherichia coli	fimH34	CIP	P7
P7-1-1-2	7	27	Escherichia coli	N. D.	CTX	P7
P7-11-3	92	33	Escherichia coli	N. D.	CIP	P7
P7-11-3	92	34	Escherichia coli	fimH34	CIP	P7
P7-11-3	92	35	Escherichia coli	fimH34	CIP	P7
P7-11-3	92	36	Escherichia coli	fimH34	CIP	P7
P7-11-3	92	37	Escherichia coli	fimH34	CIP	P7
P7-11-3	92	38	Escherichia coli	fimH34	CIP	P7
P7-11-3	92	39	Escherichia coli	fimH34	CIP	P7
P7-11-3	92	40	Escherichia coli	fimH34	CIP	P7
P7-1-1-3	7	28	Escherichia coli	N. D.	CTX	P7
P7-11-4	93	33	Escherichia coli	fimH65	CIP	P7
P7-11-4	93	34	Escherichia coli	fimH65	CIP	P7
P7-11-4	93	35	Escherichia coli	fimH34	CIP	P7
P7-11-4	93	36	Escherichia coli	fimH34	CIP	P7
P7-11-4	93	37	Escherichia coli	fimH34	CIP	P7
P7-11-4	93	38	Escherichia coli	fimH34	CIP	P7
P7-11-4	93	39	Escherichia coli	fimH34	CIP	P7
P7-11-4	93	40	Escherichia coli	fimH34	CIP	P7
P7-12-1	94	33	Escherichia coli	fimH34	CIP	P7
P7-12-1	94	35	Escherichia coli	fimH34	CIP	P7
P7-12-1	94	36	Escherichia coli	fimH34	CIP	P7
P7-12-1	94	37	Escherichia coli	fimH34	CIP	P7
P7-12-1	94	38	Escherichia coli	fimH34	CIP	P7
P7-12-2	95	33	Escherichia coli	fimH34	CIP	P7
P7-12-2	95	34	Escherichia coli	fimH34	CIP	P7
P7-12-2	95	35	Escherichia coli	fimH34	CIP	P7
P7-12-2	95	37	Escherichia coli	fimH34	CIP	P7
P7-12-2	95	38	Escherichia coli	fimH34	CIP	P7
P7-12-2	95	39	Escherichia coli	fimH34	CIP	P7
P7-12-3	96	33	Escherichia coli	fimH34	CIP	P7
P7-12-3	96	34	Escherichia coli	fimH34	CIP	P7
P7-12-3	96	35	Escherichia coli	fimH65	CIP	P7
P7-12-3	96	36	Escherichia coli	fimH65	CIP	P7
P7-12-3	96	37	Escherichia coli	fimH520	CIP	P7
P7-12-3	96	38	Escherichia coli	fimH34	CIP	P7
P9-10-10	109	37	Escherichia coli	fimH54	CIP	P9
P9-10-10	109	39	Escherichia coli	fimH54	CIP	P9
P9-10-10	109	40	Escherichia coli	fimH54	CIP	P9
P9-10-11	110	33	Escherichia coli	fimH54	CIP	P9
P9-10-11	110	35	Escherichia coli	fimH54	CIP	P9
P9-10-11	110	37	Escherichia coli	fimH54	CIP	P9
P9-10-8	107	26	Escherichia coli	fimH54	CIP	P9
P9-10-8	107	28	Escherichia coli	fimH54	CIP	P9
P9-10-8	107	29	Escherichia coli	fimH54	CIP	P9
P9-10-8	107	30	Escherichia coli	fimH54	CIP	P9
P9-10-8	107	31	Escherichia coli	fimH54	CIP	P9
P9-10-8	107	32	Escherichia coli	fimH54	CIP	P9
P9-10-9	108	25	Escherichia coli	fimH54	CIP	P9
P9-10-9	108	26	Escherichia coli	fimH54	CIP	P9
P9-10-9	108	27	Escherichia coli	fimH54	CIP	P9
P9-10-9	108	29	Escherichia coli	fimH54	CIP	P9
P9-10-9	108	31	Escherichia coli	fimH54	CIP	P9
P7-1-1-4	7	29	Escherichia coli	N. D.	CTX	P7
P7-1-1-5	7	30	Escherichia coli	N. D.	CTX	P7
P7-1-1-7	7	31	Escherichia coli	N. D.	CTX	P7
P7-1-2	0	25	Escherichia coli	N. D.	CTX	P7
P7-1-2	0	26	Escherichia coli	N. D.	CTX	P7
P7-1-2	0	27	Escherichia coli	fimH43	CTX	P7
P7-1-2	0	28	Escherichia coli	fimH43	CTX	P7
P7-1-2	0	29	Escherichia coli	fimH43	CTX	P7
P7-1-2	0	30	Escherichia coli	fimH43	CTX	P7
P7-1-2	0	31	Escherichia coli	fimH43	CTX	P7
P7-1-2	0	32	Escherichia coli	N. D.	CTX	P7
P7-1-3	0	25	Escherichia coli	fimH65	CTX	P7
P7-1-3	0	27	Escherichia coli	N. D.	CTX	P7
P7-1-3	0	28	Escherichia coli	fimH65	CTX	P7
P7-1-3	0	29	Escherichia coli	fimH65	CTX	P7
P7-1-3	0	30	Escherichia coli	fimH65	CTX	P7
P7-1-3	0	31	Escherichia coli	fimH65	CTX	P7
P7-1-3	0	32	Escherichia coli	fimH65	CTX	P7
P7-1-4-2	7	32	Escherichia coli	fimH65	CTX	P7
P7-1-4-4	8	25	Escherichia coli	fimH65	CTX	P7
P7-1-4-5	8	26	Escherichia coli	fimH65	CTX	P7
P7-1-4-6	8	27	Escherichia coli	fimH65	CTX	P7
P7-1-4-7	8	28	Escherichia coli	fimH65	CTX	P7
P7-1-4-8	8	29	Escherichia coli	fimH65	CTX	P7
P7-1-5	29	25	Escherichia coli	fimH65	CTX	P7
P7-1-6	30	25	Escherichia coli	fimH65	CTX	P7
P7-1-6	30	26	Escherichia coli	fimH65	CTX	P7
P7-1-6	30	27	Escherichia coli	fimH65	CTX	P7
P7-1-6	30	28	Escherichia coli	fimH65	CTX	P7
P7-1-6	30	30	Escherichia coli	fimH65	CTX	P7
P7-1-6	30	31	Escherichia coli	fimH65	CTX	P7
P7-1-6	30	32	Escherichia coli	fimH65	CTX	P7
P7-2-2	0	25	Escherichia coli	fimH65	CTX	P7
P7-2-2	0	28	Escherichia coli	fimH65	CTX	P7
P7-2-2	0	29	Escherichia coli	fimH65	CTX	P7
P7-2-2	0	30	Escherichia coli	fimH65	CTX	P7
P7-2-2	0	31	Escherichia coli	fimH65	CTX	P7
P7-2-2	0	32	Escherichia coli	fimH65	CTX	P7
P7-2-3-7	0	25	Escherichia coli	fimH65	CTX	P7
P7-2-3-8	0	26	Escherichia coli	fimH65	CTX	P7
P7-2-4-2	0	27	Escherichia coli	fimH24	CTX	P7
P7-2-4-3	0	28	Escherichia coli	fimH65	CTX	P7
P7-2-4-5	0	29	Escherichia coli	fimH65	CTX	P7
P7-2-4-6	0	30	Escherichia coli	fimH65	CTX	P7
P7-2-4-7	0	31	Escherichia coli	fimH65	CTX	P7
P7-2-6	31	26	Escherichia coli	fimH65	CTX	P7
P7-2-6	31	27	Escherichia coli	fimH65	CTX	P7
P7-2-6	31	28	Escherichia coli	fimH65	CTX	P7
P7-2-6	31	29	Escherichia coli	fimH65	CTX	P7
P7-2-6	32	25	Escherichia coli	fimH65	CTX	P7
P7-2-6	32	26	Escherichia coli	fimH65	CTX	P7
P7-2-6	32	27	Escherichia coli	fimH65	CTX	P7
P7-2-6	32	28	Escherichia coli	fimH65	CTX	P7
P7-2-6	32	30	Escherichia coli	fimH65	CTX	P7
P8-1-4	0	25	Escherichia coli	fimH24	CTX	P8
P8-1-4	0	26	Escherichia coli	fimH24	CTX	P8
P8-1-4	0	27	Escherichia coli	fimH24	CTX	P8
P8-1-4	0	28	Escherichia coli	fimH24	CTX	P8
P8-1-4	0	29	Escherichia coli	fimH24	CTX	P8
P8-1-4	0	30	Escherichia coli	fimH24	CTX	P8
P8-1-4	0	31	Escherichia coli	fimH24	CTX	P8
P8-1-5	21	34	Escherichia coli	fimH24	CTX	P8
P8-1-5	21	35	Escherichia coli	fimH24	CTX	P8
P8-1-5	21	36	Escherichia coli	fimH24	CTX	P8
P8-1-5	21	37	Escherichia coli	fimH24	CTX	P8
P8-1-5	21	38	Escherichia coli	fimH24	CTX	P8
P8-1-5	21	39	Escherichia coli	fimH24	CTX	P8
P8-1-5	21	40	Escherichia coli	fimH24	CTX	P8
P8-1-6	22	33	Escherichia coli	fimH24	CTX	P8
P8-1-6	22	34	Escherichia coli	fimH24	CTX	P8
P8-1-6	22	35	Escherichia coli	fimH24	CTX	P8
P8-1-6	22	36	Escherichia coli	fimH24	CTX	P8
P8-1-6	22	37	Escherichia coli	fimH24	CTX	P8
P8-1-6	22	38	Escherichia coli	fimH24	CTX	P8
P8-1-6	22	39	Escherichia coli	fimH24	CTX	P8
P8-1-6	22	40	Escherichia coli	fimH24	CTX	P8
P8-1-7	23	33	Escherichia coli	fimH24	CTX	P8
P8-1-7	23	34	Escherichia coli	fimH24	CTX	P8
P8-1-7	23	35	Escherichia coli	fimH24	CTX	P8
P8-1-7	23	36	Escherichia coli	fimH24	CTX	P8
P8-1-7	23	37	Escherichia coli	fimH24	CTX	P8
P8-1-7	23	38	Escherichia coli	fimH24	CTX	P8
P8-1-7	23	39	Escherichia coli	fimH24	CTX	P8
P8-1-7	23	40	Escherichia coli	fimH24	CTX	P8
P8-1-8	24	33	Escherichia coli	fimH24	CTX	P8
P8-1-8	24	34	Escherichia coli	fimH24	CTX	P8
P8-1-8	24	35	Escherichia coli	fimH24	CTX	P8
P8-1-8	24	36	Escherichia coli	fimH24	CTX	P8
P8-1-8	24	37	Escherichia coli	fimH24	CTX	P8
P8-1-8	24	38	Escherichia coli	fimH24	CTX	P8
P8-1-8	24	39	Escherichia coli	fimH24	CTX	P8
P8-1-8	24	40	Escherichia coli	fimH24	CTX	P8
P8-2-2-1	9	32	Escherichia coli	fimH24	CTX	P8
P8-2-2-1	0	32	Escherichia coli	fimH65	CTX	P8
P8-2-2-4	10	25	Escherichia coli	fimH24	CTX	P8
P8-2-2-4	0	25	Escherichia coli	fimH65	CTX	P8
P8-2-2-5	10	26	Escherichia coli	fimH24	CTX	P8
P8-2-2-5	0	26	Escherichia coli	fimH65	CTX	P8
P8-2-3-2	10	27	Escherichia coli	fimH24	CTX	P8
P8-2-3-2	0	27	Escherichia coli	fimH65	CTX	P8
P8-2-3-6	10	28	Escherichia coli	fimH24	CTX	P8
P8-2-3-6	0	28	Escherichia coli	fimH65	CTX	P8
P8-2-4-3	10	29	Escherichia coli	fimH24	CTX	P8
P8-2-4-3	0	29	Escherichia coli	fimH65	CTX	P8
P8-2-4-4	10	30	Escherichia coli	fimH24	CTX	P8
P8-2-4-4	0	30	Escherichia coli	fimH65	CTX	P8
P8-2-4-6	10	31	Escherichia coli	fimH24	CTX	P8
P8-2-4-6	0	31	Escherichia coli	fimH65	CTX	P8
P8-2-4-7	10	32	Escherichia coli	fimH24	CTX	P8
P8-2-4-7	0	32	Escherichia coli	fimH65	CTX	P8
P8-2-5	35	25	Escherichia coli	fimH24	CTX	P8
P8-2-5	35	26	Escherichia coli	fimH24	CTX	P8
P8-2-5	35	27	Escherichia coli	fimH24	CTX	P8
P8-2-5	35	28	Escherichia coli	fimH24	CTX	P8
P8-2-5	35	29	Escherichia coli	fimH24	CTX	P8
P8-2-5	35	30	Escherichia coli	fimH24	CTX	P8
P8-2-5	35	32	Escherichia coli	fimH24	CTX	P8
P8-2-6	36	25	Escherichia coli	fimH24	CTX	P8
P8-2-6	36	26	Escherichia coli	fimH24	CTX	P8
P8-2-6	36	27	Escherichia coli	fimH24	CTX	P8
P8-2-6	36	28	Escherichia coli	fimH24	CTX	P8
P8-2-6	36	29	Escherichia coli	fimH24	CTX	P8
P8-2-6	36	30	Escherichia coli	fimH24	CTX	P8
P8-2-6	36	31	Escherichia coli	fimH24	CTX	P8
P8-2-6	36	32	Escherichia coli	fimH24	CTX	P8
P9-1-1-1	0	25	Escherichia coli	fimH24	CTX	P9
P9-1-1-2	0	26	Escherichia coli	fimH24	CTX	P9
P9-1-1-3	0	27	Escherichia coli	fimH24	CTX	P9
P9-1-3-2	0	28	Escherichia coli	fimH24	CTX	P9
P9-1-4-1	0	29	Escherichia coli	fimH24	CTX	P9
P9-1-4-6	0	30	Escherichia coli	fimH24	CTX	P9
P9-1-4-7	11	31	Escherichia coli	fimH24	CTX	P9
P9-1-4-7	0	31	Escherichia coli	fimH24	CTX	P9
P9-1-4-8	11	32	Escherichia coli	fimH24	CTX	P9
P9-1-4-8	0	32	Escherichia coli	fimH24	CTX	P9
P9-1-8	37	33	Escherichia coli	fimH24	CTX	P9
P9-1-8	37	34	Escherichia coli	fimH24	CTX	P9
P9-1-8	37	36	Escherichia coli	fimH24	CTX	P9
P9-1-8	37	37	Escherichia coli	fimH24	CTX	P9
P9-1-8	37	39	Escherichia coli	fimH24	CTX	P9
P9-1-8	37	40	Escherichia coli	fimH24	CTX	P9
P9-1-9	38	33	Escherichia coli	fimH24	CTX	P9
P9-1-9	38	38	Escherichia coli	fimH24	CTX	P9
P9-1-9	38	39	Escherichia coli	fimH24	CTX	P9
P9-1-9	38	40	Escherichia coli	fimH24	CTX	P9
P9-2-1-1	12	25	Escherichia coli	fimH54	CTX	P9
P9-2-1-1	0	25	Escherichia coli	fimH65	CTX	P9
P9-2-1-5	12	26	Escherichia coli	fimH24	CTX	P9
P9-2-1-5	0	26	Escherichia coli	fimH65	CTX	P9
P9-2-1-7	12	27	Escherichia coli	fimH24	CTX	P9
P9-2-2-7	0	28	Escherichia coli	fimH65	CTX	P9
P9-2-3-1	12	29	Escherichia coli	fimH24	CTX	P9
P9-2-3-1	0	29	Escherichia coli	fimH65	CTX	P9
P9-2-3-3	12	30	Escherichia coli	N. D.	CTX	P9
P9-2-3-3	0	30	Escherichia coli	fimH65	CTX	P9
P9-2-3-5	12	31	Escherichia coli	N. D.	CTX	P9
P9-2-3-5	0	31	Escherichia coli	fimH65	CTX	P9
P9-2-4-2	12	32	Escherichia coli	fimH54	CTX	P9
P9-2-5	39	34	Escherichia coli	fimH54	CTX	P9
P9-2-5	39	35	Escherichia coli	N. D.	CTX	P9
P9-2-5	39	36	Escherichia coli	fimH54	CTX	P9
P9-2-5	39	38	Escherichia coli	N. D.	CTX	P9
P9-2-5	39	39	Escherichia coli	N. D.	CTX	P9
P9-2-6	40	35	Escherichia coli	N. D.	CTX	P9
P9-2-6	40	36	Escherichia coli	N. D.	CTX	P9
P9-2-6	40	37	Escherichia coli	fimH54	CTX	P9
P9-2-6	40	38	Escherichia coli	fimH54	CTX	P9
P9-2-6	40	39	Escherichia coli	fimH54	CTX	P9
P9-2-6	40	40	Escherichia coli	fimH54	CTX	P9
P10-10-10	138	34	Klebsiella pneumoniae		CIP	P10
P10-10-10	138	35	Klebsiella pneumoniae		CIP	P10
P10-10-3	113	33	Citrobacter freundii		CIP	P10
P10-10-3	113	34	Citrobacter freundii		CIP	P10
P10-10-3	113	35	Citrobacter freundii		CIP	P10
P10-10-3	113	36	Citrobacter freundii		CIP	P10
P10-10-3	113	37	Citrobacter freundii		CIP	P10
P10-10-3	113	38	Citrobacter freundii		CIP	P10
P10-10-3	113	39	Citrobacter freundii		CIP	P10
P10-10-3	113	40	Citrobacter freundii		CIP	P10
P10-10-4	114	33	Citrobacter freundii		CIP	P10
P10-10-4	114	34	Citrobacter freundii		CIP	P10
P10-10-4	114	35	Citrobacter freundii		CIP	P10
P10-10-4	114	36	Citrobacter freundii		CIP	P10
P10-10-4	114	37	Citrobacter freundii		CIP	P10
P10-10-4	114	38	Citrobacter freundii		CIP	P10
P10-10-4	114	39	Citrobacter freundii		CIP	P10
P10-10-4	114	40	Citrobacter freundii		CIP	P10
P10-10-5	115	33	Citrobacter freundii		CIP	P10
P10-10-5	115	34	Citrobacter freundii		CIP	P10
P10-10-5	115	35	Citrobacter freundii		CIP	P10
P10-10-5	115	36	Citrobacter freundii		CIP	P10
P10-10-5	115	37	Citrobacter freundii		CIP	P10
P10-10-5	115	38	Citrobacter freundii		CIP	P10
P10-10-5	115	39	Citrobacter freundii		CIP	P10
P10-10-5	115	40	Citrobacter freundii		CIP	P10
P10-10-7	135	33	Klebsiella pneumoniae		CIP	P10
P10-10-7	135	34	Klebsiella pneumoniae		CIP	P10
P10-10-7	135	35	Klebsiella pneumoniae		CIP	P10
P10-10-7	135	36	Klebsiella pneumoniae		CIP	P10
P10-10-7	135	37	Klebsiella pneumoniae		CIP	P10
P10-10-7	135	38	Klebsiella pneumoniae		CIP	P10
P10-10-7	135	39	Klebsiella pneumoniae		CIP	P10
P10-10-7	135	40	Klebsiella pneumoniae		CIP	P10
P10-10-8	136	33	Klebsiella pneumoniae		CIP	P10
P10-10-8	136	34	Enterobacter hormaechei		CIP	P10
P10-10-8	136	35	Klebsiella pneumoniae		CIP	P10
P10-10-8	136	36	Klebsiella pneumoniae		CIP	P10
P10-10-8	136	37	Klebsiella pneumoniae		CIP	P10
P10-10-8	136	38	Klebsiella pneumoniae		CIP	P10
P10-10-8	136	39	Klebsiella pneumoniae		CIP	P10
P10-10-8	136	40	Klebsiella pneumoniae		CIP	P10
P10-10-9	137	33	Klebsiella pneumoniae		CIP	P10
P10-10-9	137	34	Klebsiella pneumoniae		CIP	P10
P10-10-9	137	35	Klebsiella pneumoniae		CIP	P10
P10-10-9	137	36	Klebsiella pneumoniae		CIP	P10
P10-10-9	137	37	Klebsiella pneumoniae		CIP	P10
P10-10-9	137	38	Klebsiella pneumoniae		CIP	P10
P10-10-9	137	39	Klebsiella pneumoniae		CIP	P10
P10-10-9	137	40	Klebsiella pneumoniae		CIP	P10
P12-10-1	116	33	Citrobacter freundii		CIP	P12
P12-10-1	116	34	Citrobacter freundii		CIP	P12
P12-10-1	116	35	Citrobacter freundii		CIP	P12
P12-10-1	116	36	Citrobacter freundii		CIP	P12
P12-10-1	116	37	Citrobacter freundii		CIP	P12
P12-10-1	116	38	Citrobacter freundii		CIP	P12
P12-10-1	116	39	Citrobacter freundii		CIP	P12
P12-10-1	116	40	Citrobacter freundii		CIP	P12
P12-10-10	143	36	Klebsiella pneumoniae		CIP	P12
P12-10-10	143	40	Klebsiella pneumoniae		CIP	P12
P12-10-11	144	39	Klebsiella pneumoniae		CIP	P12
P12-10-11	144	40	Klebsiella pneumoniae		CIP	P12
P12-10-2	117	33	Citrobacter freundii		CIP	P12
P12-10-2	117	34	Citrobacter freundii		CIP	P12
P12-10-2	117	35	Citrobacter freundii		CIP	P12
P12-10-2	117	36	Citrobacter freundii		CIP	P12
P12-10-2	117	37	Citrobacter freundii		CIP	P12
P12-10-2	117	38	Citrobacter freundii		CIP	P12
P12-10-2	117	39	Citrobacter freundii		CIP	P12
P12-10-2	117	40	Citrobacter freundii		CIP	P12
P12-10-3	118	33	Citrobacter freundii		CIP	P12
P12-10-3	118	34	Citrobacter freundii		CIP	P12
P12-10-3	118	35	Citrobacter freundii		CIP	P12
P12-10-3	118	36	Citrobacter freundii		CIP	P12
P12-10-3	118	37	Citrobacter freundii		CIP	P12
P12-10-3	118	38	Citrobacter freundii		CIP	P12
P12-10-3	118	39	Citrobacter freundii		CIP	P12
P12-10-3	118	40	Citrobacter freundii		CIP	P12
P12-10-4	119	33	Citrobacter freundii		CIP	P12
P12-10-4	119	34	Citrobacter freundii		CIP	P12
P12-10-4	119	35	Citrobacter freundii		CIP	P12
P12-10-4	119	36	Citrobacter freundii		CIP	P12
P12-10-4	119	37	Citrobacter freundii		CIP	P12
P12-10-4	119	38	Citrobacter freundii		CIP	P12
P12-10-4	119	39	Citrobacter freundii		CIP	P12
P12-10-4	119	40	Citrobacter freundii		CIP	P12
P12-10-5	120	33	Citrobacter freundii		CIP	P12
P12-10-5	120	34	Citrobacter freundii		CIP	P12
P12-10-5	120	35	Citrobacter freundii		CIP	P12
P12-10-5	120	36	Citrobacter freundii		CIP	P12
P12-10-5	120	37	Citrobacter freundii		CIP	P12
P12-10-5	120	38	Citrobacter freundii		CIP	P12
P12-10-5	120	39	Citrobacter freundii		CIP	P12
P12-10-5	120	40	Citrobacter freundii		CIP	P12
P12-10-9	142	34	Klebsiella pneumoniae		CIP	P12
P12-10-9	142	39	Klebsiella pneumoniae		CIP	P12
P12-10-9	142	40	Klebsiella pneumoniae		CIP	P12
P4-10-1	85	33	Enterobacter hormaechei		CIP	P4
P4-10-1	85	34	Klebsiella pneumoniae		CIP	P4
P4-10-1	85	35	Klebsiella pneumoniae		CIP	P4
P4-10-1	85	36	Klebsiella pneumoniae		CIP	P4
P4-10-1	85	37	Klebsiella pneumoniae		CIP	P4
P4-10-1	85	38	Klebsiella pneumoniae		CIP	P4
P4-10-1	85	39	Klebsiella pneumoniae		CIP	P4
P4-10-1	85	40	Klebsiella pneumoniae		CIP	P4
P4-10-10	125	25	Klebsiella pneumoniae		CIP	P4
P4-10-10	125	26	Klebsiella pneumoniae		CIP	P4
P4-10-10	125	27	Klebsiella pneumoniae		CIP	P4
P4-10-10	125	28	Klebsiella pneumoniae		CIP	P4
P4-10-10	125	29	Klebsiella pneumoniae		CIP	P4
P4-10-10	125	31	Klebsiella pneumoniae		CIP	P4
P4-10-10	125	32	Klebsiella pneumoniae		CIP	P4
P4-10-2	86	33	Klebsiella pneumoniae		CIP	P4
P4-10-2	86	34	Klebsiella pneumoniae		CIP	P4
P4-10-2	86	35	Klebsiella pneumoniae		CIP	P4
P4-10-2	86	36	Klebsiella pneumoniae		CIP	P4
P4-10-2	86	37	Klebsiella pneumoniae		CIP	P4
P4-10-2	86	38	Klebsiella pneumoniae		CIP	P4
P4-10-2	86	39	Klebsiella pneumoniae		CIP	P4
P4-10-2	86	40	Klebsiella pneumoniae		CIP	P4
P4-10-3	87	33	Klebsiella pneumoniae		CIP	P4
P4-10-3	87	34	Klebsiella pneumoniae		CIP	P4
P4-10-3	87	35	Klebsiella pneumoniae		CIP	P4
P4-10-3	87	36	Klebsiella pneumoniae		CIP	P4
P4-10-3	87	37	Klebsiella pneumoniae		CIP	P4
P4-10-3	87	38	Klebsiella pneumoniae		CIP	P4
P4-10-3	87	39	Klebsiella pneumoniae		CIP	P4
P4-10-3	87	40	Klebsiella pneumoniae		CIP	P4
P4-10-4	88	33	Klebsiella pneumoniae		CIP	P4
P4-10-4	88	34	Enterobacter hormaechei		CIP	P4
P4-10-4	88	35	Klebsiella pneumoniae		CIP	P4
P4-10-4	88	36	Klebsiella pneumoniae		CIP	P4
P4-10-4	88	37	Klebsiella pneumoniae		CIP	P4
P4-10-4	88	38	Klebsiella pneumoniae		CIP	P4
P4-10-4	88	39	Klebsiella pneumoniae		CIP	P4
P4-10-4	88	40	Klebsiella pneumoniae		CIP	P4
P4-10-5	89	33	Klebsiella pneumoniae		CIP	P4
P4-10-5	89	34	Klebsiella pneumoniae		CIP	P4
P4-10-5	89	35	Klebsiella pneumoniae		CIP	P4
P4-10-5	89	36	Klebsiella pneumoniae		CIP	P4
P4-10-5	89	37	Klebsiella pneumoniae		CIP	P4
P4-10-5	89	38	Klebsiella pneumoniae		CIP	P4
P4-10-5	89	39	Klebsiella pneumoniae		CIP	P4
P4-10-5	89	40	Klebsiella pneumoniae		CIP	P4
P4-10-6	121	25	Citrobacter freundii		CIP	P4
P4-10-6	121	26	Citrobacter freundii		CIP	P4
P4-10-6	121	27	Citrobacter freundii		CIP	P4
P4-10-6	121	28	Citrobacter freundii		CIP	P4
P4-10-6	121	29	Citrobacter freundii		CIP	P4
P4-10-6	121	30	Citrobacter freundii		CIP	P4
P4-10-6	121	31	Citrobacter freundii		CIP	P4
P4-10-6	121	32	Citrobacter freundii		CIP	P4
P4-10-7	122	25	Citrobacter freundii		CIP	P4
P4-10-7	122	26	Citrobacter freundii		CIP	P4
P4-10-7	122	27	Citrobacter freundii		CIP	P4
P4-10-7	122	28	Citrobacter freundii		CIP	P4
P4-10-7	122	29	Citrobacter freundii		CIP	P4
P4-10-7	122	30	Citrobacter freundii		CIP	P4
P4-10-7	122	31	Citrobacter freundii		CIP	P4
P4-10-8	123	25	Klebsiella pneumoniae		CIP	P4
P4-10-8	123	26	Klebsiella pneumoniae		CIP	P4
P4-10-8	123	30	Klebsiella pneumoniae		CIP	P4
P4-10-9	124	25	Klebsiella pneumoniae		CIP	P4
P4-10-9	124	26	Klebsiella pneumoniae		CIP	P4
P4-10-9	124	27	Klebsiella pneumoniae		CIP	P4
P4-10-9	124	31	Klebsiella pneumoniae		CIP	P4
P4-10-9	124	32	Klebsiella pneumoniae		CIP	P4
P7-11-1	90	34	Klebsiella pneumoniae		CIP	P7
P7-11-1	90	35	Klebsiella pneumoniae		CIP	P7
P7-1-1-1	0	26	Acinetobacter pittii		CTX	P7
P7-1-1-2	0	27	Acinetobacter baumannii		CTX	P7
P7-12-1	94	34	Klebsiella pneumoniae		CIP	P7
P7-12-1	94	39	Klebsiella pneumoniae		CIP	P7
P7-12-1	94	40	Klebsiella pneumoniae		CIP	P7
P7-12-2	95	36	Klebsiella pneumoniae		CIP	P7
P7-12-2	95	40	Klebsiella pneumoniae		CIP	P7
P7-12-3	96	39	Klebsiella pneumoniae		CIP	P7
P7-12-3	96	40	Klebsiella pneumoniae		CIP	P7
P7-12-4	97	25	Citrobacter freundii		CIP	P7
P7-12-4	97	26	Citrobacter freundii		CIP	P7
P7-12-4	97	27	Citrobacter freundii		CIP	P7
P7-12-4	97	28	Citrobacter freundii		CIP	P7
P7-12-4	97	29	Citrobacter freundii		CIP	P7
P7-12-4	97	30	Citrobacter freundii		CIP	P7
P7-12-4	97	31	Citrobacter freundii		CIP	P7
P7-12-4	97	32	Citrobacter freundii		CIP	P7
P7-11-7	126	27	Klebsiella pneumoniae		CIP	P7
P7-11-7	126	28	Klebsiella pneumoniae		CIP	P7
P7-11-7	126	29	Klebsiella pneumoniae		CIP	P7
P7-11-7	126	30	Klebsiella pneumoniae		CIP	P7
P7-11-7	126	32	Klebsiella pneumoniae		CIP	P7
P7-11-8	127	25	Klebsiella pneumoniae		CIP	P7
P7-11-8	127	26	Klebsiella pneumoniae		CIP	P7
P7-11-8	127	27	Klebsiella pneumoniae		CIP	P7
P7-11-8	127	28	Klebsiella pneumoniae		CIP	P7
P7-11-8	127	30	Klebsiella pneumoniae		CIP	P7
P7-11-8	127	31	Klebsiella pneumoniae		CIP	P7
P7-11-8	127	32	Klebsiella pneumoniae		CIP	P7
P8-11-1	98	25	Citrobacter freundii		CIP	P8
P8-11-1	98	26	Citrobacter freundii		CIP	P8
P8-11-1	98	27	Citrobacter freundii		CIP	P8
P8-11-1	98	28	Citrobacter freundii		CIP	P8
P8-11-1	98	29	Citrobacter freundii		CIP	P8
P8-11-1	98	30	Citrobacter freundii		CIP	P8
P8-11-1	98	31	Citrobacter freundii		CIP	P8
P8-11-1	98	32	Citrobacter freundii		CIP	P8
P8-11-2	99	25	Citrobacter freundii		CIP	P8
P8-11-2	99	26	Citrobacter freundii		CIP	P8
P8-11-2	99	27	Citrobacter freundii		CIP	P8
P8-11-2	99	28	Citrobacter freundii		CIP	P8
P8-11-2	99	29	Citrobacter freundii		CIP	P8
P8-11-2	99	30	Citrobacter freundii		CIP	P8
P8-11-2	99	31	Citrobacter freundii		CIP	P8
P8-11-2	99	32	Citrobacter freundii		CIP	P8
P8-11-3	100	25	Citrobacter freundii		CIP	P8
P8-11-3	100	26	Citrobacter freundii		CIP	P8
P8-11-3	100	27	Citrobacter freundii		CIP	P8
P8-11-3	100	28	Citrobacter freundii		CIP	P8
P8-11-3	100	29	Citrobacter freundii		CIP	P8
P8-11-3	100	30	Citrobacter freundii		CIP	P8
P8-11-3	100	31	Citrobacter freundii		CIP	P8
P8-11-3	100	32	Citrobacter freundii		CIP	P8
P8-11-4	101	25	Citrobacter freundii		CIP	P8
P8-11-4	101	26	Citrobacter freundii		CIP	P8
P8-11-4	101	27	Citrobacter freundii		CIP	P8
P8-11-4	101	28	Citrobacter freundii		CIP	P8
P8-11-4	101	29	Citrobacter freundii		CIP	P8
P8-11-4	101	30	Citrobacter freundii		CIP	P8
P8-11-4	101	31	Citrobacter freundii		CIP	P8
P8-11-4	101	32	Citrobacter freundii		CIP	P8
P8-11-7	128	25	Klebsiella pneumoniae		CIP	P8
P8-11-7	128	26	Klebsiella pneumoniae		CIP	P8
P8-11-7	128	27	Klebsiella pneumoniae		CIP	P8
P8-11-7	128	28	Klebsiella pneumoniae		CIP	P8
P8-11-7	128	29	Klebsiella pneumoniae		CIP	P8
P8-11-7	128	30	Klebsiella pneumoniae		CIP	P8
P8-12-1	102	25	Citrobacter freundii		CIP	P8
P8-12-1	102	26	Citrobacter freundii		CIP	P8
P8-12-1	102	27	Citrobacter freundii		CIP	P8
P8-12-1	102	28	Citrobacter freundii		CIP	P8
P8-12-1	102	29	Citrobacter freundii		CIP	P8
P8-12-1	102	30	Citrobacter freundii		CIP	P8
P8-12-1	102	31	Citrobacter freundii		CIP	P8
P8-12-1	102	32	Citrobacter freundii		CIP	P8
P8-12-2	103	25	Citrobacter freundii		CIP	P8
P8-12-2	103	26	Citrobacter freundii		CIP	P8
P8-12-2	103	27	Citrobacter freundii		CIP	P8
P8-12-2	103	28	Citrobacter freundii		CIP	P8
P8-12-2	103	29	Citrobacter freundii		CIP	P8
P8-12-2	103	30	Citrobacter freundii		CIP	P8
P8-12-2	103	31	Citrobacter freundii		CIP	P8
P8-12-2	103	32	Citrobacter freundii		CIP	P8
P8-12-3	104	25	Citrobacter freundii		CIP	P8
P8-12-3	104	26	Citrobacter freundii		CIP	P8
P8-12-3	104	27	Citrobacter freundii		CIP	P8
P8-12-3	104	28	Citrobacter freundii		CIP	P8
P8-12-3	104	29	Citrobacter freundii		CIP	P8
P8-12-3	104	30	Citrobacter freundii		CIP	P8
P8-12-3	104	31	Citrobacter freundii		CIP	P8
P8-12-3	104	32	Citrobacter freundii		CIP	P8
P8-12-4	105	25	Citrobacter freundii		CIP	P8
P8-12-4	105	26	Citrobacter freundii		CIP	P8
P8-12-4	105	27	Citrobacter freundii		CIP	P8
P8-12-4	105	28	Citrobacter freundii		CIP	P8
P8-12-4	105	29	Citrobacter freundii		CIP	P8
P8-12-4	105	30	Citrobacter freundii		CIP	P8
P8-12-4	105	31	Citrobacter freundii		CIP	P8
P8-12-4	105	32	Citrobacter freundii		CIP	P8
P8-12-7	129	32	Klebsiella pneumoniae		CIP	P8
P9-10-12	134	33	Klebsiella pneumoniae		CIP	P9
P9-10-12	134	34	Klebsiella pneumoniae		CIP	P9
P9-10-12	134	35	Klebsiella pneumoniae		CIP	P9
P9-10-12	134	36	Klebsiella pneumoniae		CIP	P9
P9-10-12	134	37	Klebsiella pneumoniae		CIP	P9
P9-10-12	134	38	Klebsiella pneumoniae		CIP	P9
P9-10-12	134	39	Klebsiella pneumoniae		CIP	P9
P9-10-12	134	40	Klebsiella pneumoniae		CIP	P9
P9-10-3	132	25	Klebsiella pneumoniae		CIP	P9
P9-10-3	132	28	Klebsiella pneumoniae		CIP	P9
P9-10-3	132	29	Klebsiella pneumoniae		CIP	P9
P9-10-3	132	30	Klebsiella pneumoniae		CIP	P9
P9-10-4	133	34	Klebsiella pneumoniae		CIP	P9
P9-10-4	133	35	Klebsiella pneumoniae		CIP	P9
P9-10-4	133	36	Klebsiella pneumoniae		CIP	P9
P9-10-4	133	37	Klebsiella pneumoniae		CIP	P9
P9-10-4	133	38	Klebsiella pneumoniae		CIP	P9
P9-10-4	133	39	Klebsiella pneumoniae		CIP	P9
P9-10-4	133	40	Klebsiella pneumoniae		CIP	P9
P9-10-7	106	25	Citrobacter freundii		CIP	P9
P9-10-7	106	26	Citrobacter freundii		CIP	P9
P9-10-7	106	27	Citrobacter freundii		CIP	P9
P9-10-7	106	28	Citrobacter freundii		CIP	P9
P9-10-7	106	29	Citrobacter freundii		CIP	P9
P9-10-7	106	30	Citrobacter freundii		CIP	P9
P9-10-7	106	31	Citrobacter freundii		CIP	P9
P9-10-7	106	32	Citrobacter freundii		CIP	P9
P9-10-1	130	26	Klebsiella pneumoniae		CIP	P9
P12-1-1-2	4	28	Acinetobacter baumannii		CTX	P12
P12-1-1-2	0	28	Acinetobacter baumannii		CTX	P12
P12-1-1-3	4	29	Acinetobacter baumannii		CTX	P12
P12-1-2-3	4	30	Acinetobacter baumannii		CTX	P12
P12-1-2-3	0	30	Acinetobacter baumannii		CTX	P12
P12-1-2-6	4	31	Acinetobacter baumannii		CTX	P12
P12-1-2-6	0	31	Acinetobacter soli		CTX	P12
P12-1-2-7	4	32	Acinetobacter baumannii		CTX	P12
P12-1-2-7	0	32	Acinetobacter baumannii		CTX	P12
P12-1-2-8	5	25	Acinetobacter baumannii		CTX	P12
P12-1-2-8	0	25	Acinetobacter baumannii		CTX	P12
P12-1-3-1	5	26	Acinetobacter baumannii		CTX	P12
P12-1-3-1	0	26	Acinetobacter baumannii		CTX	P12
P12-1-3-2	5	27	Acinetobacter baumannii		CTX	P12
P12-1-3-2	0	27	Acinetobacter baumannii		CTX	P12
P12-1-3-3	5	28	Acinetobacter baumannii		CTX	P12
P12-1-3-3	0	28	Acinetobacter baumannii		CTX	P12
P12-1-3-4	5	29	Acinetobacter baumannii		CTX	P12
P12-1-3-4	0	29	Acinetobacter baumannii		CTX	P12
P12-1-4-4	5	30	Acinetobacter baumannii		CTX	P12
P12-1-4-4	0	30	Acinetobacter baumannii		CTX	P12
P12-1-4-6	5	31	Acinetobacter baumannii		CTX	P12
P12-1-4-6	0	31	Acinetobacter baumannii		CTX	P12
P12-1-5	45	33	Acinetobacter baumannii		CTX	P12
P12-1-5	45	34	Acinetobacter baumannii		CTX	P12
P12-1-5	45	35	Acinetobacter baumannii		CTX	P12
P12-1-5	45	36	Acinetobacter baumannii		CTX	P12
P12-1-5	45	37	Acinetobacter baumannii		CTX	P12
P12-1-5	45	38	Acinetobacter baumannii		CTX	P12
P12-1-5	45	39	Acinetobacter baumannii		CTX	P12
P12-1-5	45	40	Acinetobacter baumannii		CTX	P12
P12-1-6	46	33	Acinetobacter baumannii		CTX	P12
P12-1-6	46	34	Acinetobacter baumannii		CTX	P12
P12-1-6	46	35	Acinetobacter baumannii		CTX	P12
P12-1-6	46	36	Acinetobacter baumannii		CTX	P12
P12-1-6	46	37	Acinetobacter baumannii		CTX	P12
P12-1-6	46	38	Acinetobacter baumannii		CTX	P12
P12-1-6	46	39	Acinetobacter baumannii		CTX	P12
P12-1-6	46	40	Acinetobacter baumannii		CTX	P12
P12-2-2-2	5	32	Acinetobacter baumannii		CTX	P12
P12-2-2-2	0	32	Acinetobacter baumannii		CTX	P12
P12-2-2-6	6	25	Acinetobacter baumannii		CTX	P12
P12-2-2-7	6	26	Acinetobacter baumannii		CTX	P12
P12-2-3-1	6	27	Acinetobacter baumannii		CTX	P12
P12-2-3-1	0	27	Acinetobacter baumannii		CTX	P12
P12-2-3-3	6	28	Acinetobacter baumannii		CTX	P12
P12-2-3-3	0	28	Klebsiella pneumoniae		CTX	P12
P12-2-3-6	6	29	Acinetobacter baumannii		CTX	P12
P12-2-3-7	6	30	Acinetobacter baumannii		CTX	P12
P12-2-3-7	0	30	Acinetobacter baumannii		CTX	P12
P12-2-5	47	33	Acinetobacter baumannii		CTX	P12
P12-2-5	47	34	Acinetobacter baumannii		CTX	P12
P12-2-5	47	35	Acinetobacter baumannii		CTX	P12
P12-2-5	47	36	Acinetobacter baumannii		CTX	P12
P12-2-5	47	37	Acinetobacter baumannii		CTX	P12
P12-2-5	47	38	Acinetobacter baumannii		CTX	P12
P12-2-5	47	39	Acinetobacter baumannii		CTX	P12
P12-2-5	47	40	Acinetobacter baumannii		CTX	P12
P12-2-6	48	33	Acinetobacter baumannii		CTX	P12
P12-2-6	48	34	Acinetobacter baumannii		CTX	P12
P12-2-6	48	35	Acinetobacter baumannii		CTX	P12
P12-2-6	48	36	Acinetobacter baumannii		CTX	P12
P12-2-6	48	37	Acinetobacter baumannii		CTX	P12
P12-2-6	48	38	Acinetobacter baumannii		CTX	P12
P12-2-6	48	39	Acinetobacter baumannii		CTX	P12
P12-2-6	48	40	Acinetobacter baumannii		CTX	P12
P4-1-2-5	6	31	Acinetobacter baumannii		CTX	P4
P4-1-2-5	0	31	Klebsiella pneumoniae		CTX	P4
P4-1-2-6	6	32	Acinetobacter baumannii		CTX	P4
P4-1-2-6	0	32	Klebsiella pneumoniae		CTX	P4
P4-1-2-7	7	25	Acinetobacter baumannii		CTX	P4
P4-1-5	25	25	Acinetobacter baumannii		CTX	P4
P4-1-5	25	26	Acinetobacter baumannii		CTX	P4
P4-1-5	25	27	Acinetobacter baumannii		CTX	P4
P4-1-5	25	28	Klebsiella pneumoniae		CTX	P4
P4-1-5	25	29	Klebsiella pneumoniae		CTX	P4
P4-1-5	25	30	Acinetobacter baumannii		CTX	P4
P4-1-5	25	31	Klebsiella pneumoniae		CTX	P4
P4-1-6	26	25	Klebsiella pneumoniae		CTX	P4
P4-1-6	26	27	Klebsiella pneumoniae		CTX	P4
P4-1-6	26	28	Klebsiella pneumoniae		CTX	P4
P4-1-6	26	29	Acinetobacter baumannii		CTX	P4
P4-1-6	26	30	Klebsiella pneumoniae		CTX	P4
P4-2-1	0	25	Klebsiella pneumoniae		CTX	P4
P4-2-1	0	26	Klebsiella pneumoniae		CTX	P4
P4-2-1	0	27	Acinetobacter pittii		CTX	P4
P4-2-1	0	28	Acinetobacter baumannii		CTX	P4
P4-2-1	0	29	Klebsiella pneumoniae		CTX	P4
P4-2-1	0	30	Acinetobacter baumannii		CTX	P4
P4-2-1	0	32	Acinetobacter baumannii		CTX	P4
P4-2-2	0	25	Acinetobacter baumannii		CTX	P4
P4-2-2	0	26	Acinetobacter soli		CTX	P4
P4-2-2	0	27	Acinetobacter soli		CTX	P4
P4-2-2	0	28	Klebsiella pneumoniae		CTX	P4
P4-2-2	0	29	Acinetobacter baumannii		CTX	P4
P4-2-2	0	30	Klebsiella pneumoniae		CTX	P4
P4-2-2	0	31	Acinetobacter baumannii		CTX	P4
P4-2-2	0	32	Klebsiella pneumoniae		CTX	P4
P4-2-3	0	25	Acinetobacter baumannii		CTX	P4
P4-2-3	0	26	Acinetobacter baumannii		CTX	P4
P4-2-3	0	27	Acinetobacter baumannii		CTX	P4
P4-2-3	0	28	Acinetobacter baumannii		CTX	P4
P4-2-3	0	29	Klebsiella pneumoniae		CTX	P4
P4-2-3	0	31	Acinetobacter baumannii		CTX	P4
P4-2-3	0	32	Acinetobacter soli		CTX	P4
P4-2-4	0	25	Acinetobacter baumannii		CTX	P4
P4-2-4	0	26	Acinetobacter baumannii		CTX	P4
P4-2-4	0	27	Klebsiella pneumoniae		CTX	P4
P4-2-4	0	28	Acinetobacter baumannii		CTX	P4
P4-2-4	0	29	Acinetobacter baumannii		CTX	P4
P4-2-4	0	30	Acinetobacter baumannii		CTX	P4
P4-2-4	0	31	Acinetobacter baumannii		CTX	P4
P4-2-4	0	32	Klebsiella pneumoniae		CTX	P4
P4-2-5	27	25	Acinetobacter baumannii		CTX	P4
P4-2-5	27	26	Acinetobacter baumannii		CTX	P4
P4-2-5	27	27	Acinetobacter baumannii		CTX	P4
P4-2-5	27	28	Acinetobacter baumannii		CTX	P4
P4-2-5	27	29	Klebsiella pneumoniae		CTX	P4
P4-2-5	27	30	Acinetobacter baumannii		CTX	P4
P4-2-5	27	31	Acinetobacter baumannii		CTX	P4
P4-2-5	27	32	Acinetobacter baumannii		CTX	P4
P4-2-6	28	25	Acinetobacter baumannii		CTX	P4
P4-2-6	28	26	Acinetobacter baumannii		CTX	P4
P4-2-6	28	27	Acinetobacter baumannii		CTX	P4
P4-2-6	28	28	Acinetobacter baumannii		CTX	P4
P4-2-6	28	29	Acinetobacter baumannii		CTX	P4
P4-2-6	28	30	Acinetobacter soli		CTX	P4
P4-2-6	28	31	Acinetobacter soli		CTX	P4
P4-2-6	28	32	Acinetobacter baumannii		CTX	P4
P7-1-1-4	0	29	Klebsiella pneumoniae		CTX	P7
P7-1-1-5	0	30	Acinetobacter baumannii		CTX	P7
P7-1-1-7	0	31	Acinetobacter baumannii		CTX	P7
P7-1-4-2	0	32	Acinetobacter pittii		CTX	P7
P7-1-4-4	0	25	Acinetobacter baumannii		CTX	P7
P7-1-4-5	0	26	Acinetobacter baumannii		CTX	P7
P7-1-4-6	0	27	Acinetobacter baumannii		CTX	P7
P7-1-4-7	0	28	Acinetobacter baumannii		CTX	P7
P7-1-4-8	0	29	Klebsiella pneumoniae		CTX	P7
P7-2-2	0	27	Acinetobacter soli		CTX	P7
P7-2-3-3	8	30	Citrobacter freundii		CTX	P7
P7-2-3-4	8	31	Citrobacter freundii		CTX	P7
P7-2-3-4	0	31	Klebsiella pneumoniae		CTX	P7
P7-2-3-6	8	32	Citrobacter freundii		CTX	P7
P7-2-3-7	9	25	Citrobacter freundii		CTX	P7
P7-2-3-8	9	26	Citrobacter freundii		CTX	P7
P7-2-4-2	9	27	Citrobacter freundii		CTX	P7
P7-2-4-3	9	28	Citrobacter freundii		CTX	P7
P7-2-4-5	9	29	Citrobacter freundii		CTX	P7
P7-2-4-6	9	30	Citrobacter freundii		CTX	P7
P7-2-4-7	9	31	Citrobacter freundii		CTX	P7
P9-1-1-3	11	27	Aeromonas caviae		CTX	P9
P9-1-3-2	11	28	Aeromonas caviae		CTX	P9
P9-1-8	37	35	Aeromonas caviae		CTX	P9
P9-1-9	38	36	Aeromonas caviae		CTX	P9
P9-2-4-2	0	32	Acinetobacter soli		CTX	P9
P10-1-5	41	33	Acinetobacter baumannii		CTX	P10
P10-1-5	41	34	Acinetobacter baumannii		CTX	P10
P10-1-5	41	35	Acinetobacter baumannii		CTX	P10
P10-1-5	41	36	Acinetobacter baumannii		CTX	P10
P10-1-5	41	37	Acinetobacter baumannii		CTX	P10
P10-1-5	41	38	Acinetobacter baumannii		CTX	P10
P10-1-5	41	40	Acinetobacter baumannii		CTX	P10
P10-1-6	42	33	Acinetobacter baumannii		CTX	P10
P10-1-6	42	35	Acinetobacter baumannii		CTX	P10
P10-1-6	42	36	Acinetobacter baumannii		CTX	P10
P10-1-6	42	37	Acinetobacter baumannii		CTX	P10
P10-1-6	42	39	Acinetobacter baumannii		CTX	P10
P10-1-6	42	40	Acinetobacter baumannii		CTX	P10
P10-2-1-5	2	30	Acinetobacter baumannii		CTX	P10
P10-2-1-5	0	30	Acinetobacter baumannii		CTX	P10
P10-2-1-6	2	31	Acinetobacter baumannii		CTX	P10
P10-2-1-6	0	31	Acinetobacter baumannii		CTX	P10
P10-2-1-7	2	32	Acinetobacter baumannii		CTX	P10
P10-2-1-7	0	32	Acinetobacter baumannii		CTX	P10
P10-2-1-8	3	25	Acinetobacter baumannii		CTX	P10
P10-2-2-2	3	26	Acinetobacter baumannii		CTX	P10
P10-2-2-2	0	26	Acinetobacter baumannii		CTX	P10
P10-2-2-4	3	27	Acinetobacter baumannii		CTX	P10
P10-2-2-5	0	28	Acinetobacter baumannii		CTX	P10
P10-2-2-6	3	29	Acinetobacter baumannii		CTX	P10
P10-2-2-6	0	29	Acinetobacter baumannii		CTX	P10
P10-2-2-8	3	30	Acinetobacter baumannii		CTX	P10
P10-2-2-8	0	30	Acinetobacter baumannii		CTX	P10
P10-2-4-1	3	31	Acinetobacter baumannii		CTX	P10
P10-2-4-1	0	31	Acinetobacter baumannii		CTX	P10
P10-2-4-2	3	32	Acinetobacter baumannii		CTX	P10
P10-2-4-2	0	32	Acinetobacter baumannii		CTX	P10
P10-2-4-3	4	25	Acinetobacter baumannii		CTX	P10
P10-2-4-3	0	25	Acinetobacter baumannii		CTX	P10
P10-2-4-4	4	26	Acinetobacter baumannii		CTX	P10
P10-2-4-4	0	26	Acinetobacter baumannii		CTX	P10
P10-2-4-6	4	27	Acinetobacter baumannii		CTX	P10
P10-2-4-6	0	27	Acinetobacter baumannii		CTX	P10
P10-2-5	43	33	Acinetobacter baumannii		CTX	P10
P10-2-5	43	34	Acinetobacter baumannii		CTX	P10
P10-2-5	43	35	Acinetobacter baumannii		CTX	P10
P10-2-5	43	36	Acinetobacter baumannii		CTX	P10
P10-2-5	43	37	Acinetobacter baumannii		CTX	P10
P10-2-5	43	38	Acinetobacter baumannii		CTX	P10
P10-2-5	43	39	Acinetobacter baumannii		CTX	P10
P10-2-5	43	40	Acinetobacter baumannii		CTX	P10
P10-2-6	44	33	Acinetobacter baumannii		CTX	P10
P10-2-6	44	34	Acinetobacter baumannii		CTX	P10
P10-2-6	44	35	Acinetobacter baumannii		CTX	P10
P10-2-6	44	36	Acinetobacter baumannii		CTX	P10
P10-2-6	44	37	Acinetobacter baumannii		CTX	P10
P10-2-6	44	38	Acinetobacter baumannii		CTX	P10
P10-2-6	44	39	Acinetobacter baumannii		CTX	P10
P10-2-6	44	40	Acinetobacter baumannii		CTX	P10

## Sheet: TableS2
Table S2. The summary of reference genome sequences used for drawing ORF tree.
Accession Number	Phylogenetic group
AP019675.1	A
AP021893.1	A
AP021895.1	A
AP021914.1	B1
AP021933.1	F
AP022161.1	F
AP022261.1	D
AP022362.1	B2
AP022478.1	D
AP023235.1	A
AP023427.1	A
AP024123.1	B1
AP024205.1	A
AP025675.1	B2
AP025677.1	B2
CP006632.1	D
CP006834.2	G
CP009072.1	B2
CP009166.1	A
CP010117.1	B1
CP010137.1	A
CP010151.1	B2
CP010163.1	A
CP010171.1	A
CP010177.1	B1
CP010178.1	B1
CP010186.1	B1
CP010228.1	A
CP010231.1	A
CP010235.1	B1
CP010242.1	B1
CP010315.1	C
CP010344.1	B1
CP011915.1	B2
CP012633.1	B2
CP013662.1	A
CP013835.1	B2
CP014111.1	B2
CP015023.1	E
CP015240.1	B1
CP017220.1	A
CP017980.1	A
CP018206.1	D
CP018840.1	B1
CP018995.1	A
CP019243.1	B2
CP019245.1	A
CP019455.1	B2
CP019944.1	E
CP020055.1	C
CP020058.1	A
CP020092.1	B1
CP020107.1	B1
CP020514.1	A
CP021207.1	B2
CP021726.1	E
CP021840.1	E
CP022730.1	B2
CP023165.1	B1
CP023826.1	B2
CP023849.1	B2
CP023853.1	B2
CP024090.1	A
CP024131.1	A
CP024155.1	A
CP024223.1	E
CP024228.1	A
CP024289.1	B1
CP024826.1	F
CP024886.1	B2
CP025753.1	C
CP025847.1	B1
CP025849.1	B1
CP026355.1	A
CP026399.1	A
CP027103.1	B2
CP027118.1	A
CP027328.1	B1
CP027366.1	B1
CP027452.1	G
CP027457.1	E
CP027550.1	B2
CP028590.1	E
CP028623.1	E
CP028735.1	B1
CP028739.1	B2
CP028743.1	B2
CP028750.1	B2
CP028755.1	B2
CP028758.1	E
CP028759.1	B1
CP028761.1	B2
CP028763.1	B1
CP028769.1	B1
CP028770.1	B2
CP028772.1	B1
CP029327.1	B2
CP030939.1	B1
CP031892.1	B1
CP032986.1	A
CP033762.1	B2
CP035498.1	B2
CP035751.1	B1
CP035860.1	C
CP035879.1	C
CP035884.1	C
CP038180.1	A
CP039404.1	B2
CP040456.1	B2
CP041110.1	A
CP041411.1	B1
CP042298.1	A
CP042901.1	A
CP042969.1	B1
CP043414.1	E
CP045712.1	B1
CP046539.1	B1
CP047576.1	B1
CP048920.1	B2
CP049845.1	B1
CP050382.1	A
CP051219.1	B1
CP051719.1	B2
CP051727.1	B2
CP051733.1	D
CP051849.1	B2
CP053079.1	B2
CP053245.1	U
CP054224.1	A
CP054230.1	B2
CP054343.1	D
CP054363.1	G
CP054371.1	E
CP054662.1	B1
CP056077.1	B2
CP059835.1	B1
CP059913.1	G
CP060969.1	A
CP061206.1	U
CP061337.1	D
CP061758.1	A
CP062811.1	E
CP062824.1	D
CP062871.1	B1
CP062910.1	B1
CP065613.1	D
CP066032.1	B1
CP068155.1	A
CP068802.1	D
CP068823.1	F
CP068996.1	F
CP069480.1	B2
CP069522.1	B2
CP069549.1	B2
CP070103.1	A
CP073974.1	A
CP074033.1	B1
CP074047.1	A
CP075474.1	A
CP075737.1	A
CP076268.1	B1
CP076282.1	B1
CP079991.1	U
CP080119.1	B2
CP080260.1	G
CP081698.1	A
CP081711.1	A
CP081796.1	A
CP082773.1	B2
CP082831.1	B2
CP083534.1	B2
CP086334.1	D
CP086336.1	A
CP087578.1	A
CP089032.1	E
CP091026.1	A
CP091651.1	D
CP091659.1	A
CP091700.1	A
CP092449.1	A
CP097360.1	B2
CP097721.1	B1
CP098211.1	B1
CP098214.1	B2
CP103465.1	B2
CP103468.1	F
CP103562.1	B2
CP104112.1	A
CP104526.1	A
CP107284.1	D
CP107720.1	A
CP116046.1	A
CP116100.1	B2
CP116188.1	A
CP116411.1	U
CP116480.1	B1
CP116913.1	A
CP116919.1	A
CP117672.1	B1
HG941718.1	B2
LR130545.1	B2
LR134220.1	A
LR134226.1	B1
LR134234.1	B1
LR536430.1	A
LR778151.1	B1
LR890270.1	D
LS483297.1	A
LS992166.1	A
LT795502.1	E
NC_008253.1	B2
NC_008563.1	B2
NC_009800.1	A
NC_009801.1	B1
NC_010498.1	F
NC_011601.1	B2
NC_011741.1	B1
NC_011745.1	B2
NC_011750.1	F
NC_011993.1	B2
NC_013353.1	B1
NC_013364.1	B1
NC_013941.1	E
NC_017626.1	D
NC_020163.1	C
OW849064.1	B2
OW967178.1	D
